# Supplementary material for: Comparative efficacy of two different topical povidone-iodine 5% regimens in reducing conjunctival bacterial flora: A randomized parallel double-masked clinical trial
Source: PLoS One. 2017 Dec 19;12(12):e0189206. doi: 10.1371/journal.pone.0189206 (PMC5736199; doi:10.1371/journal.pone.0189206)
Supplement: S1 Data Sheet — (XLSX) [file pone.0189206.s002.xlsx]

## Sheet: Sheet1
Group	Gender	Age	Pachimetry Before	Pachimetry After	Culture Positivity Before	Culture Positivity After	Cocos:	Gram +	Bacilli	Gram -	Anaerobic	Negativation	Resistance	Recistance to Beta Lactam	Resistance to Quinolones	Resistance to Macrolides	Resistance to Tetracyclines	Resistance to Aminoglycosides	Resistance to Moxifloxacin	Resistance to Ceftazidime	Resistance to Ampiciline
CTRL	M	72	524	513	N	N
CTRL	F	83	557	558	N	N
CTRL	M	61	509	517	N	S	S	S	N	N	N		S	S	S	S	S	S	S	S	S
CTRL	F	72	522	529	N	N
CTRL	F	53	530	538	S	N	S	S	N	N	N	S	R	R	S	S	S	S	S	S	S
CTRL	F	69	487	488	N	S	S	S	N	N	N		R	R	S	S	S	S	S	S	S
CTRL	M	75	453	450	N	N
CTRL	F	85	528	520	N	N
CTRL	M	56	529	518	N	N
CTRL	F	71	500	510	S	S	S	S	N	N	N	N	R	S	R	S	S	S	R	S	S
CTRL	F	26	585	593	N	N
CTRL	M	46	520	522	N	N
CTRL	F	58	514	518	N	N
CTRL	F	56	519	514
CTRL	M	35	496	545	N	N
CTRL	M	65	583	577	N	N
CTRL	F	77	559	556	S	S	S	S	N	N	N	N	R	R	S	R	S	R	S	S	S
CTRL	M	72	505	500	N	N
CTRL	F	69	559	557	S	N	S	S	N	N	N	S	S	S	S	S	S		S	S	S
CTRL	M	69	526	526	S	S	N	N	S	S	S	N	R	S	S	S	S		S	S	S
CTRL	M	66	453	455	N	N
CTRL	M	82	506	514	S	S	S	S	S	S	N	N	R	R	S	S	S	R	S	S	R
CTRL	F	77	487	494	N	N
CTRL	F	60	552	544	N	N
CTRL	F	55	527	516	S	N	S	S	N	N	N	S	R	R	S	S	S	S	S	S	S
CTRL	F	77	490	486	S	S	S	S	N	N	N	N	R	R	R	S	S	R	R	S	S
CTRL	M	56	592	592	N	N
CTRL	F	39	529	522	N	N
CTRL	M	84	544	563	N	N
CTRL	M	14	485	485	N	N
CTRL	M	73	514	523	N	N
CTRL	M	54	556	582	N	N
CTRL	M	77	493	508	S	S	S	S	N	N	N	N	R	S	S	S	S	R	S	S	S
CTRL	M	59	565	575	S	S	S	S	N	N	N	N	S	S	S	S	S	S	S	S	S
CTRL	M	62	535	516
CTRL	F	48	519	504	S	N	S	S	N	N	N	S	S	S	S	S	S	S	S	S	S
CTRL	F	78	483	511	N	S	S	S	N	N	N		R	R	S	S	S	S	S	S	S
CTRL	M	30	560	556	N	N
CTRL	F	69			N	N
CTRL	F	68	574	574	N	N
CTRL	F	60	525	515	N	N
CTRL	F	50	524	521	N	N
CTRL	F	64	482	485	S	S	S	S	N	N	N	N	R	R	S	S	S	R	S	S	S
CTRL	F	83	493	502	N	N
CTRL	F	71	558	570	N	N
CTRL	F	50	469	469	N	N
CTRL	M	54	596	612	N	N
CTRL	F	59			N	N
CTRL	F	68	534	517	N	N
CTRL	M	58	497	505	N	N
CTRL	F	73	519	499	N	N
CTRL	F	78	468	461	S	N	N	N	S	S	N	S	R	R	S	S	S	S	S	S	R
CTRL	F	49	489	490	N	N
CTRL	F	63	490	488	N	N
CTRL	F	76	501	448	N	N
CTRL	F	49	555	571	S	N	S	S	N	N	N	S	S	S	S	S	S	S	S	S	S
CTRL	F	57	528	524	N	N
CTRL	M	63	492	514	N	N
CTRL	F	55	501	505	N	N
CTRL	M	59	555	553	N	N
CTRL	F	66	524	530	N	S	S	S	N	N	N		R	R	S	S	S	S	S	S	S
PVPI	F	63	512	528	S	N	S	S	N	N	N	S	S	S	S	S	S	S	S	S	S
PVPI	M	70	548	549	N	N
PVPI	F	59	509	509	N	N
PVPI	M	28	459	439	N	N
PVPI	F	30	480	477	N	N
PVPI	M	73	504	495	N	N
PVPI	M	50	530	533	N	N
PVPI	M	74	550	532	N	N
PVPI	M	81	505	504	N	N
PVPI	M	66	482	460	N	N
PVPI	F	77	517	488	N	N
PVPI	M	75	505	519	S	S	S	S	S	S	S	N	R	R	S	S	R	S	S	S	R
PVPI	M	87	463	408	N	N
PVPI	F	69	510	460	S	S	N	N	S	S	S	N	R	S	S	S	R	S	S	S	S
PVPI	F	77	510	509	S	S	S	S	N	N	N	N	R		R	S	S	R	R	S	S
PVPI	M	43	479	488	N	N
PVPI	M	65	529	491	S	S	S	S	N	N	N	N	R	R	R	S	S	S	R	S	S
PVPI	M	67	511	518	N	N
PVPI	F	71	470	467	N	N
PVPI	F	81	530	531	S	N	S	S	N	N	N	S	S	S	S	S	S	S	S	S	S
PVPI	F	77	537	548	N	N
PVPI	F	60	518	502	N	N
PVPI	F	30	643	659	N	N
PVPI	F	85	499	543	N	N
PVPI	F	64	602	613	N	N
PVPI	F	62	497	516	N	N
PVPI	M	61	523	513	S	N	S	S	N	N	N	S	R	R	S	R	R	R	S	S	S
PVPI	M	66	599	595	S	N	S	S	N	N	N	S	S	S	S	S	S	S	S	S	S
PVPI	M	34	533	544	N	N
PVPI	M	64	533	534	N	N
PVPI	M	64	557	564	N	N
PVPI	M	79	545	532	S	N	N	N	S	S	N	S	R	S	S	S	R	S	S	S	S
PVPI	M	66	472	478	N	N
PVPI	M	86	487	490	N	N
PVPI	M	66	562	550	N	N
PVPI	M	72	547	552	N	N
PVPI	M	66	520	523	N	N
PVPI	M	86	474	487	S	S	S	S	N	N	N	N	R	R	R	S	S	R	R	S	S
PVPI	F	63	559	554	N	N
PVPI	F	64	514	508	N	N
PVPI	M	55	502	529	S	N	S	S	N	N	N	S	R	R	S	R	S	S	S	S	S
PVPI	M	77			N	N
PVPI	F	44	542	554	S	N	N	N	S	S	N	S	R	R	R	S	R	R	S	R	R
PVPI	F	58			N	N
PVPI	F	63	520	531	S	N	N	N	S	S	N	S	R	R	S	S	S	S	S	S	R
PVPI	F	61	521	498	N	S	S	S	N	N	N		R	R	S	S	S	S	S	S	S
PVPI	F	60	451	461	N	N
PVPI	F	57	561	571	S	N	S	S	N	N	N	S	S	S	S	S	S	S	S	S	S
PVPI	F	74	552	561	N	N
PVPI	F	66	521	519
PVPI	F	59	520	521	N	N
PVPI	F	60	490	488	N	N
PVPI	F	73	492	492	N	N
PVPI	M	70	563	583	S	S	S	S	N	N	N	N	R	R	S	S	S	S	S	S	S
PVPI	M	58	537	544	S	N	S	S	N	N	N	S	R	R	S	S	S	S	S	S	S
PVPI	F	61	543	549	N	N
PVPI	M	54	530	530	N	N
PVPI	M	32	525	513
PVPI	M	38	574	578	N	N
PVPI	M	61	550	549	N	N
PVPI	F	71	515	507	S	S	S	S	N	N	N	N	R	R	S	S	S	S	S	S	S
PVPI	F	76	496	495	N	N
PVPI	F	77	572	594	S	S	S	S	N	N	N	N	R	R	S	R	S	S	S	S	S
